# Supplementary material for: Comprehensive Identification of Human Cell Type Chromatin Activity-Specific and Cell Type Expression-Specific MicroRNAs
Source: Int J Mol Sci. 2022 Jun 30;23(13):7324. doi: 10.3390/ijms23137324 (PMC9266980; doi:10.3390/ijms23137324)
Supplement: Supplementary file 1 [file ijms-23-07324-s001.zip]

Archive with 1 entries (1 files):
- ijms-1770799-supplementary.pdf
